# Supplementary material for: Characteristics and outcome in cardiogenic shock according to vascular access site for percutaneous coronary intervention
Source: Eur Heart J Acute Cardiovasc Care. 2024 Jun 26;13(8):615–23. doi: 10.1093/ehjacc/zuae078 (PMC11350431; doi:10.1093/ehjacc/zuae078)
Supplement: zuae078_Supplementary_Data [file zuae078_supplementary_data.zip]

Archive with 2 entries (2 files):
- R packages used.txt
- Supplemental material.docx
