# Supplementary material for: Characteristics and outcome in cardiogenic shock according to vascular access site for percutaneous coronary intervention
Source: Eur Heart J Acute Cardiovasc Care. 2024 Jun 26;13(8):615–23. doi: 10.1093/ehjacc/zuae078 (PMC11350431; doi:10.1093/ehjacc/zuae078)
Supplement: zuae078_Supplementary_Data [file zuae078_supplementary_data.zip › R packages used.txt]

Analyses were conducted using the R Statistical language (version 4.3.2; R Core Team, 2023) on Windows 10 x64 (build
19045), using the packages cobalt (version 4.5.5; Greifer N, 2024), psfmi (version 1.4.0; Heymans M, 2023), MatchIt
(version 4.5.5; Ho D et al., 2011), clipr (version 0.8.0; Lincoln M, 2022), report (version 0.5.8; Makowski D et al.,
2023), MatchThem (version 1.2.1; Pishgar F et al., 2021), table1 (version 1.4.3; Rich B, 2023), survival (version 3.5.7;
Therneau T, 2023), naniar (version 1.1.0; Tierney N, Cook D, 2023), mice (version 3.16.0; van Buuren S,
Groothuis-Oudshoorn K, 2011), sessioninfo (version 1.2.2; Wickham H et al., 2021), dplyr (version 1.1.4; Wickham H et
al., 2023), haven (version 2.5.4; Wickham H et al., 2023) and tableone (version 0.13.2; Yoshida K, Bartel A, 2022).

References
----------
  - Greifer N (2024). _cobalt: Covariate Balance Tables and Plots_. R package version 4.5.5,
<https://CRAN.R-project.org/package=cobalt>.
  - Heymans M (2023). _psfmi: Prediction Model Pooling, Selection and Performance Evaluation Across Multiply Imputed
Datasets_. R package version 1.4.0, <https://CRAN.R-project.org/package=psfmi>.
  - Ho D, Imai K, King G, Stuart E (2011). “MatchIt: Nonparametric Preprocessing for Parametric Causal Inference.”
_Journal of Statistical Software_, *42*(8), 1-28. doi:10.18637/jss.v042.i08 <https://doi.org/10.18637/jss.v042.i08>.
  - Lincoln M (2022). _clipr: Read and Write from the System Clipboard_. R package version 0.8.0,
<https://CRAN.R-project.org/package=clipr>.
  - Makowski D, Lüdecke D, Patil I, Thériault R, Ben-Shachar M, Wiernik B (2023). “Automated Results Reporting as a
Practical Tool to Improve Reproducibility and Methodological Best Practices Adoption.” _CRAN_.
<https://easystats.github.io/report/>.
  - Pishgar F, Greifer N, Leyrat C, Stuart E (2021). “MatchThem:: Matching and Weighting after Multiple Imputation.” _The
R Journal_. doi:10.32614/RJ-2021-073 <https://doi.org/10.32614/RJ-2021-073>,
<https://journal.r-project.org/archive/2021/RJ-2021-073/>.
  - R Core Team (2023). _R: A Language and Environment for Statistical Computing_. R Foundation for Statistical Computing,
Vienna, Austria. <https://www.R-project.org/>.
  - Rich B (2023). _table1: Tables of Descriptive Statistics in HTML_. R package version 1.4.3,
<https://CRAN.R-project.org/package=table1>.
  - Therneau T (2023). _A Package for Survival Analysis in R_. R package version 3.5-7,
<https://CRAN.R-project.org/package=survival>. Terry M. Therneau, Patricia M. Grambsch (2000). _Modeling Survival Data:
Extending the Cox Model_. Springer, New York. ISBN 0-387-98784-3.
  - Tierney N, Cook D (2023). “Expanding Tidy Data Principles to Facilitate Missing Data Exploration, Visualization and
Assessment of Imputations.” _Journal of Statistical Software_, *105*(7), 1-31. doi:10.18637/jss.v105.i07
<https://doi.org/10.18637/jss.v105.i07>.
  - van Buuren S, Groothuis-Oudshoorn K (2011). “mice: Multivariate Imputation by Chained Equations in R.” _Journal of
Statistical Software_, *45*(3), 1-67. doi:10.18637/jss.v045.i03 <https://doi.org/10.18637/jss.v045.i03>.
  - Wickham H, Chang W, Flight R, Müller K, Hester J (2021). _sessioninfo: R Session Information_. R package version
1.2.2, <https://CRAN.R-project.org/package=sessioninfo>.
  - Wickham H, François R, Henry L, Müller K, Vaughan D (2023). _dplyr: A Grammar of Data Manipulation_. R package version
1.1.4, <https://CRAN.R-project.org/package=dplyr>.
  - Wickham H, Miller E, Smith D (2023). _haven: Import and Export 'SPSS', 'Stata' and 'SAS' Files_. R package version
2.5.4, <https://CRAN.R-project.org/package=haven>.
  - Yoshida K, Bartel A (2022). _tableone: Create 'Table 1' to Describe Baseline Characteristics with or without
Propensity Score Weights_. R package version 0.13.2, <https://CRAN.R-project.org/package=tableone>.
